# Supplementary material for: KDELC2 Upregulates Glioblastoma Angiogenesis via Reactive Oxygen Species Activation and Tumor-Associated Macrophage Proliferation
Source: Antioxidants (Basel). 2023 Apr 13;12(4):923. doi: 10.3390/antiox12040923 (PMC10136350; doi:10.3390/antiox12040923)
Supplement: Supplementary file 1 [file antioxidants-12-00923-s001.zip]

Archive with 1 entries (1 files):
- antioxidants-2304474-supplementary.pdf
